# Supplementary material for: Diagnostic Accuracy of Rapid Antigen Test Kits for Detecting SARS-CoV-2: A Systematic Review and Meta-Analysis of 17,171 Suspected COVID-19 Patients
Source: J Clin Med. 2021 Aug 8;10(16):3493. doi: 10.3390/jcm10163493 (PMC8397079; doi:10.3390/jcm10163493)
Supplement: Supplementary file 1 [file jcm-10-03493-s001.zip]

Archive with 4 entries (4 files):
- Supplementary Files/Figure S1_Subgroup analyses.pdf
- Supplementary Files/Figure S2_Sensitivity analyses.pdf
- Supplementary Files/Table S1_Search strategy.pdf
- Supplementary Files/Table S2_Quality assessment.pdf
